# Supplementary material for: Structure matters: Assessing the statistical significance of network topologies
Source: PLoS One. 2024 Oct 2;19(10):e0309005. doi: 10.1371/journal.pone.0309005 (PMC11446434; doi:10.1371/journal.pone.0309005)
Supplement: S1 File — (ZIP) [file pone.0309005.s001.zip]

Archive with 2 entries (2 files):
- Supporting information.tex
- Supporting information.pdf
