# Supplementary material for: Structure matters: Assessing the statistical significance of network topologies
Source: PLoS One. 2024 Oct 2;19(10):e0309005. doi: 10.1371/journal.pone.0309005 (PMC11446434; doi:10.1371/journal.pone.0309005)
Supplement: S1 File — (ZIP) [file pone.0309005.s001.zip › Supporting information.tex]

\section*{Supporting information}

\paragraph*{S1 Datasets.}
\label{S1_Datasets}
{\bf Enron-Email and UK Faculty friendship datasets.}  The datasets analyzed during the current study are available in the
\href{https://cran.r-project.org/web/packages/igraphdata/igraphdata.pdf}{igraphdata R package}. 

\paragraph*{S2 Python Library.}
\label{S2_Repository}
{\bf Expanded Mantel test and QAP Repository.}  We also uploaded the developed Python library to the public \href{https://github.com/bernatsalbanya/Expanded-Mantel-Test-and-QAP/blob/main/Expanded%20Mantel%20Test%20and%20QAP.ipynb}{Expanded Mantel test and QAP Repository} for research reproducibility.

\paragraph*{S3 Appendix.}
\label{S3_Appendix}

{\bf The Expanded Mantel test.} The Expanded Mantel test loops $s$ times to compute the Mantel correlation coefficients $R$, its corresponding p-value $p$, and the new values for the selected metric. To this aim, it takes the distance matrix $W$ from the adjacency matrix $A$ of the network $G$, a method $\Delta$ for changing the matrix, the number of changes $n$, i.e., the number of rewirings or shuffles, and a topological metric $\mathcal{M}$ as inputs. The algorithm starts by initializing the selected permutation method $\Delta$ with $n$ changes. The adjacency matrix $A$ values are randomly changed in each iteration based on the specified permutation method $\Delta$: shuffle, random, or controlled rewiring. The selected $\mathcal{M}$ is recalculated and stored. The changed Mantel correlation coefficient $r'$ is calculated. If $r'$ is greater than or equal to the initial $r$, the $counter$ is incremented by 1. After completing all the simulations, the p-value is calculated as the $counter$ to $n$ ratio. Finally, the algorithm returns the Mantel correlation coefficients $R$, the p-value $p$, and the recalculated metric measures $M$. Since the initial $r$ will always be 1 when we compare a network to a version of itself, $r'$ will always be 0, as shown in the limitations section. We also expanded the Mantel test for the completeness of the results. 

\begin{algorithm}
\caption{Expanded Mantel test}
\begin{algorithmic}
\Require Distance matrix $A$, modification algorithm $\Delta$, number of changes $n$, topological metric $\mathcal{M}$, number of simulations $s$
\Ensure Recalculated metrics $M$, Mantel correlation coefficients $R$, $p$-value $p$
\State $W \leftarrow dist(A,A)$ \Comment{Compute the distance matrix}
\State $r \leftarrow RV(W,W)$ \Comment{Compute the initial squared Pearson correlation coefficient}
\State  counter $\leftarrow$ 0 \Comment{Initialize counter}
\State $M, R \leftarrow$ [ ], [ ] \Comment{Create empty lists}
\For{$k \gets 1$ to $s$} \Comment{Number of simulations}
    \State $A' \leftarrow \Delta(A,n)$ \Comment{Apply the number of changes}
    \State $W' \leftarrow dist(A',A')$ \Comment{Compute the distance matrix}
    \State $M$.add($\mathcal{M}$($W'$)) \Comment{Add the recalculated topological metric}
    \State $r' \leftarrow RV(W,W')$ \Comment{Compute the resulting correlation coefficient with the modified matrix}
    \State $R$.add($r'$) \Comment{Add the recalculated correlation coefficient}
    \If{$r \leq r'$} \Comment{Consider only simulations with a resulting correlation coefficient greater than $r$}
        \State counter $\leftarrow$ counter + 1
    \EndIf
\EndFor
\State  $p \leftarrow \frac{\text{counter}}{s}$ \Comment{Calculate the $p$-value}
\State \Return $M$, $R$, $p$
\end{algorithmic}
\end{algorithm}
